# Supplementary material for: In Vitro Evidence for the Efficacy of Manuka Honey and Its Components Against the Major Human Pathogenic Sporothrix Species
Source: Pharmaceuticals (Basel). 2025 Apr 6;18(4):534. doi: 10.3390/ph18040534 (PMC12030384; doi:10.3390/ph18040534)
Supplement: Supplementary file 1 [file pharmaceuticals-18-00534-s001.zip]

Archive with 1 entries (1 files):
- pharmaceuticals-3557710-supplementary.pdf
